# Supplementary material for: Cognition and Academic Performance: Mediating Role of Personality Characteristics and Psychology Health
Source: Front Psychol. 2021 Dec 7;12:774548. doi: 10.3389/fpsyg.2021.774548 (PMC8688741; doi:10.3389/fpsyg.2021.774548)
Supplement: Supplementary file 1 [file Table_1.XLSX]

## Sheet: Sheet1
a1	a2	a3	a4	a5	b1	b2	b3	b4	c1	c2	c3	c4	ch1	m1	e1	zf	nj
90	92	116	106	108	123	111	117	127	106	112	95	107	68.4444	73.0337	76.4045	217.883	2
128	109	112	104	92	110	111	97	122	106	108	99	100	49.7778	44.9704	50	144.748	2
128	87	98	88	63	102	95	93	77	98	104	99	100	19.1111	8	10.1124	37.2235	2
119	110	117	105	104	102	116	105	112	94	104	78	96	56	53.7778	58.9888	168.767	2
103	120	114	110	119	114	111	117	92	106	108	86	107	82.2222	90.6667	90.4494	263.338	2
139	124	102	104	105	97	105	109	97	86	86	82	73	49.7778	46.1538	50.5618	146.493	2
119	112	109	106	108	97	116	105	102	102	101	99	100	60.8889	57.3964	63.4831	181.768	2
128	118	91	106	92	127	121	113	112	114	94	86	96	68.4444	71.0059	74.7191	214.169	2
93	104	96	104	69	93	111	97	107	98	115	73	103	28	16.568	19.6629	64.231	2
97	99	99	102	77	123	105	93	102	110	123	103	119	50.6667	47.3373	52.2472	150.251	2
95	112	105	115	86	85	100	97	92	90	86	82	88	28.4444	17.9775	20.2247	66.6467	2
103	115	111	96	92	97	105	113	92	90	97	86	84	46.2222	40.8889	44.9438	132.055	2
121	102	108	108	96	89	95	101	107	114	112	99	103	40.8889	31.5556	35.9551	108.4	2
95	114	103	98	85	93	95	97	92	86	86	82	81	28.4444	20.1183	21.3483	69.9111	2
97	120	111	108	103	119	105	77	117	106	108	82	122	66.2222	65.7778	71.9101	203.91	2
110	106	100	102	85	106	111	126	87	82	115	99	77	46.2222	40.4494	43.8202	130.492	2
105	116	107	103	98	119	127	117	122	126	86	86	100	68.8889	75.2809	77.5281	221.698	2
110	89	105	97	85	93	90	85	66	66	97	99	107	25.7778	13.6095	16.8539	56.2412	2
95	87	125	106	86	123	137	109	112	122	123	120	126	65.7778	61.7778	68.5393	196.095	2
99	92	111	109	108	131	116	105	122	102	130	95	107	68	69.3333	73.5955	210.929	2
122	100	110	103	85	114	132	109	122	122	112	107	107	52.8889	51.5556	56.1798	160.624	2
105	117	112	107	116	110	111	109	92	106	108	99	111	79.1111	82.2485	84.8315	246.191	2
132	133	115	106	124	106	137	122	117	122	119	103	107	89.3333	93.8202	94.9438	278.097	2
115	120	105	104	65	102	116	105	97	106	101	99	103	43.5556	35.503	39.3258	118.384	2
97	107	93	103	96	102	111	105	107	122	112	120	111	57.3333	54.4379	61.236	173.007	2
93	110	96	104	100	114	105	77	102	86	101	82	69	28.8889	20.1183	21.9101	70.9173	2
102	118	113	104	93	93	105	101	92	90	90	82	84	38.2222	29.7778	34.2697	102.27	2
97	100	104	98	86	85	74	85	82	114	115	90	126	34.6667	24.8521	27.5281	87.0468	2
102	115	91	105	82	89	105	109	117	134	130	103	130	61.3333	60.355	65.7303	187.419	2
139	105	100	105	110	110	137	113	112	118	115	116	115	71.1111	75.5556	79.2135	225.88	2
82	117	112	109	86	106	105	97	92	98	108	90	122	64	61.7778	67.9775	193.755	2
95	96	110	100	86	93	100	113	92	114	90	99	96	35.1111	27.1111	30.3371	92.5593	2
105	114	112	107	81	114	132	109	112	114	123	103	122	65.7778	64.497	70.7865	201.061	2
64	114	116	105	77	97	74	89	87	98	90	90	92	28.4444	20	20.7865	69.231	2
108	102	113	109	100	114	132	113	107	118	115	116	130	73.3333	78.6667	81.4607	233.461	2
82	120	97	107	86	110	90	109	97	82	104	73	107	65.7778	62.9213	69.6629	198.362	2
90	113	88	111	95	131	137	146	122	134	115	128	130	94.6667	95.2663	97.191	287.124	2
88	112	105	106	115	106	137	126	112	118	115	116	130	88	93.3333	93.8202	275.154	2
128	117	111	101	88	131	137	130	102	110	126	78	115	83.5556	91.1243	91.573	266.253	2
97	94	108	95	77	85	84	101	87	102	104	107	107	27.1111	15.5556	18.5393	61.206	2
110	86	113	102	96	119	132	117	92	122	119	107	92	49.7778	47.191	51.1236	148.092	2
110	113	96	98	91	123	111	126	122	122	119	99	126	82.6667	90.6667	91.0112	264.345	2
95	108	97	101	78	106	111	109	102	106	108	90	115	53.7778	51.5556	56.7416	162.075	2
113	113	104	101	91	114	116	113	102	110	101	99	100	65.7778	62.9213	69.1011	197.8	2
75	96	103	107	99	97	95	69	66	90	57	86	73	13.7778	3.93258	7.30337	25.0137	2
68	107	113	111	100	97	121	89	92	106	112	107	96	38.2222	29.7753	33.7079	101.705	2
90	105	93	106	88	106	84	101	92	86	90	90	84	35.1111	26.6272	29.7753	91.5136	2
83	107	102	103	100	106	100	109	112	106	104	95	103	62.2222	60.355	66.2921	188.869	2
122	112	114	97	88	131	132	130	138	110	130	128	115	81.3333	89.3333	89.3258	259.993	2
103	93	110	115	112	81	116	97	97	98	97	99	81	27.1111	16.568	19.1011	62.7803	2
83	105	114	107	90	97	100	97	92	110	108	99	107	43.5556	36.4444	40.4494	120.449	2
88	117	113	105	85	93	127	89	97	90	90	95	92	32	23.1111	25.8427	80.9538	2
102	94	94	104	80	85	100	113	117	118	119	107	119	39.1111	31.4607	34.8315	105.403	2
108	113	113	105	98	102	116	105	102	102	101	99	100	56.4444	53.7778	59.5506	169.773	2
64	88	107	110	79	110	84	105	107	102	79	69	69	22.2222	12	12.9213	47.1436	2
99	71	102	107	88	93	79	85	92	90	97	78	92	11.1111	3.55556	6.74157	21.4082	2
103	106	98	98	80	102	105	105	97	94	90	90	58	22.2222	12	13.4831	47.7054	2
90	101	103	109	89	97	105	93	97	70	94	82	92	30.2222	22.4852	23.0337	75.7411	2
113	118	114	110	100	110	116	103	92	114	119	103	115	68.4444	71.5556	75.2809	215.281	2
97	114	104	98	95	64	105	101	102	74	86	124	119	41.3333	33.1461	37.6404	112.12	2
102	124	108	105	108	110	127	113	107	94	112	103	107	79.1111	82.2222	84.2697	245.603	2
64	87	100	106	99	93	90	105	102	102	108	95	115	43.5556	36.6864	41.0112	121.253	2
110	105	104	106	64	110	100	109	77	98	101	116	100	38.2222	29.7753	33.1461	101.144	2
122	107	100	99	107	93	95	97	92	86	90	82	88	41.3333	31.9527	36.5169	109.803	2
84	70	117	110	64	76	79	77	82	74	83	78	84	2.66667	0.591716	1.68539	4.94378	2
128	123	106	89	75	106	105	109	117	118	112	116	111	61.3333	59.5506	65.1685	186.052	2
115	118	109	108	114	114	127	117	92	122	123	111	119	83.5556	92.1348	92.1348	267.825	2
108	106	101	104	103	110	116	113	102	94	108	120	115	68.8889	73.3728	76.9663	219.228	2
97	87	100	112	89	60	100	69	77	54	50	82	58	1.33333	0	1.1236	2.45693	2
105	109	100	107	69	72	105	89	102	134	101	120	115	25.7778	13.4831	15.7303	54.9913	2
105	106	101	98	72	93	100	126	102	102	119	116	122	56.4444	53.7778	60.1124	170.335	2
103	105	107	119	112	123	116	97	87	94	123	107	122	73.3333	78.6982	82.0225	234.054	2
122	108	111	103	88	89	121	130	112	106	83	69	96	51.1111	48.8889	53.3708	153.371	2
83	105	120	115	107	89	116	93	97	86	90	103	88	35.1111	26.4045	28.6517	90.1673	2
110	110	99	109	99	131	127	126	102	82	97	69	107	81.3333	89.3333	88.764	259.431	2
97	107	115	107	111	102	111	109	97	82	72	65	77	49.3333	44	47.7528	141.086	2
88	102	110	104	94	102	100	93	97	70	112	65	84	31.5556	23.1111	25.2809	79.9476	2
119	109	110	110	93	110	127	126	107	114	112	107	126	79.1111	82.6667	85.3933	247.171	2
122	108	111	109	79	110	105	109	102	114	101	99	107	51.5556	48.8889	54.4944	154.939	2
69	113	99	108	101	123	116	122	133	118	104	99	107	80	85.3333	86.5169	251.85	2
97	107	113	103	91	89	95	105	112	102	130	116	130	58.2222	56.8889	62.3596	177.471	2
117	97	101	116	83	110	111	109	97	106	104	107	115	52.8889	50	55.618	158.507	2
128	102	103	95	113	102	116	105	102	102	101	99	100	59.5556	56.8889	62.9213	179.366	2
93	103	99	105	89	93	100	101	87	94	94	107	92	32	24.8521	26.4045	83.2566	2
110	116	114	114	109	119	137	122	107	118	119	111	126	88.4444	93.8202	94.382	276.647	2
105	127	114	100	68	85	105	97	122	94	104	95	96	31.1111	23.1111	24.1573	78.3795	2
88	93	120	110	108	119	111	117	107	118	97	103	84	57.3333	54.4944	61.7978	173.625	2
95	110	110	105	94	102	127	105	92	110	126	86	100	50.6667	48.8889	52.809	152.365	2
103	92	102	104	77	97	90	97	97	98	94	90	84	19.1111	8	10.6742	37.7853	2
90	109	112	94	26	64	63	69	72	98	108	95	107	3.55556	1.33333	2.24719	7.13608	2
95	116	102	109	71	110	105	97	112	86	90	99	88	34.6667	24.8889	28.0899	87.6454	2
95	117	117	115	89	102	105	105	102	98	104	95	103	55.5556	52.071	57.8652	165.492	2
135	107	102	99	80	106	121	101	117	54	50	82	58	23.5556	12.3596	14.6067	50.5218	2
110	106	107	86	77	110	111	101	92	94	101	78	107	46.2222	40.8284	44.382	131.433	2
88	94	95	101	98	93	95	97	72	106	94	78	103	36	28.0899	31.4607	95.5506	2
83	118	116	107	109	131	116	138	107	90	123	116	126	96.4444	97.0414	98.3146	291.8	2
97	112	113	109	104	110	127	117	97	82	101	69	73	56	52.071	58.427	166.498	2
122	83	111	109	84	127	105	109	77	74	104	95	107	49.7778	47.191	51.6854	148.654	2
95	104	110	104	68	89	95	97	97	90	112	86	103	26.2222	15.3846	17.9775	59.5844	2
97	116	109	106	87	131	116	122	87	126	104	132	115	80	89.3333	88.2022	257.536	2
149	85	98	100	96	81	95	93	87	74	97	95	88	19.1111	7.10059	9.55056	35.7623	2
110	105	94	106	85	89	95	85	82	90	86	90	84	21.3333	10.6509	11.7978	43.782	2
103	124	98	102	122	131	137	146	127	122	130	128	130	99.4382	99.5556	100	298.994	2
105	117	105	99	82	110	100	109	107	118	119	103	107	63.1111	61.7778	66.8539	191.743	2
113	111	102	103	86	131	127	146	138	106	130	103	115	85.7778	92.8994	93.2584	271.936	2
105	107	90	106	81	110	105	101	102	106	112	107	115	51.5556	49.1124	55.0562	155.724	2
83	95	99	104	97	76	100	113	112	106	130	99	119	44.8889	39.3258	43.2584	127.473	2
115	122	103	107	92	131	132	142	102	110	130	132	130	95.1111	95.5556	97.7528	288.419	2
102	127	96	101	119	110	111	109	97	110	101	99	96	79.1111	82.0225	83.7079	244.841	2
90	109	104	102	57	76	68	73	82	82	101	86	77	4	1.68539	2.80899	8.49438	2
108	117	100	51	102	72	105	81	97	90	101	99	115	37.7778	28.9941	32.0225	98.7943	2
128	121	114	111	107	97	137	126	127	126	101	99	103	73.3333	78.6667	80.3371	232.337	2
113	116	105	115	103	60	121	81	77	54	90	73	92	24.8889	12.3596	15.1685	52.417	2
115	105	102	104	82	102	105	109	102	94	101	107	96	41.3333	33.7278	38.2022	113.263	2
102	121	94	113	100	93	111	93	112	90	97	116	100	49.3333	44.9704	48.8764	143.18	2
88	106	114	104	88	72	111	73	56	86	108	99	100	15.5556	4.73373	7.86517	28.1545	2
77	118	120	115	99	89	111	101	87	90	101	86	96	46.6667	42.0118	46.6292	135.308	2
97	112	112	99	97	110	116	89	92	122	115	116	115	61.3333	59.1716	64.0449	184.55	2
115	121	108	99	98	106	105	93	77	86	94	99	81	44	38.6667	42.6966	125.363	2
99	97	120	97	110	102	100	93	92	98	94	99	100	46.2222	40.8889	46.0674	133.179	2
110	105	101	106	85	93	90	101	107	94	101	103	100	36	28.0899	30.8989	94.9888	2
115	104	115	103	93	110	116	109	102	102	97	99	100	53.7778	51.5556	57.3034	162.637	2
84	81	108	104	97	106	100	113	102	102	104	107	96	41.3333	31.9527	37.0787	110.365	2
90	84	110	112	69	102	116	105	102	102	101	99	100	26.2222	13.6095	17.4157	57.2474	2
132	123	113	115	98	127	137	138	122	122	79	107	81	80	88.1657	87.0787	255.244	2
124	95	97	104	77	68	90	109	127	126	108	107	100	21.7778	10.6509	12.3596	44.7882	2
99	94	99	192	98	93	111	109	97	86	104	73	100	41.3333	35.503	38.764	115.6	2
128	109	101	109	115	114	121	105	107	130	123	120	126	80	88.2022	87.6404	255.843	2
115	126	116	106	115	106	132	130	107	110	94	57	69	68.4444	72.8889	75.8427	217.176	2
103	93	107	51	88	64	63	65	97	91	114	96	108	9.77778	2.24719	5.05618	17.0811	2
115	120	115	112	103	81	111	101	87	106	108	95	107	51.5556	48.8889	53.9326	154.377	2
103	119	104	113	100	97	100	97	82	78	94	90	88	46.2222	40.8889	45.5056	132.617	2
135	127	117	104	100	131	137	142	122	118	123	65	122	97.3333	97.6331	98.8764	293.843	2
95	89	110	102	86	119	100	109	102	102	94	73	84	37.7778	28.9941	32.5843	99.3561	2
122	113	104	110	113	106	121	97	107	118	130	124	130	75.1111	80.4444	82.5843	238.14	2
105	116	105	108	111	123	116	130	133	82	75	86	73	71.1111	75.5556	78.6517	225.318	2
110	105	108	119	68	72	105	85	97	106	79	99	92	9.77778	2.66667	5.61798	18.0624	2
124	125	116	100	105	106	121	113	107	102	94	107	107	73.3333	78.6667	80.8989	232.899	2
110	124	104	110	103	102	127	122	97	114	90	107	100	71.1111	75.5556	78.0899	224.757	2
119	118	97	96	110	131	111	134	112	118	130	95	115	94.2222	95.1111	96.6292	285.963	2
108	119	114	104	112	114	111	105	87	102	104	95	115	79.1111	85.3333	85.9551	250.4	2
128	112	108	104	105	85	121	85	77	114	97	95	84	28.8889	21.3333	22.4719	72.6941	2
102	96	104	98	85	93	95	97	92	86	86	82	84	25.7778	13.6095	16.2921	55.6794	2
95	132	102	100	116	106	116	117	107	114	119	86	122	89.7778	94.9438	95.5056	280.227	2
90	107	109	110	98	131	121	134	127	122	130	107	130	92	95.1111	96.0674	283.179	2
128	98	93	105	60	97	105	97	122	98	119	99	100	22.6667	12.3596	14.0449	49.0712	2
97	112	105	118	96	97	127	93	97	130	94	111	107	46.6667	44	47.191	137.858	2
110	85	97	95	69	97	84	97	112	102	108	103	92	15.5556	5.33333	8.42697	29.3159	2
108	67	108	90	94	106	100	122	117	106	108	95	107	43.5556	36.4444	39.8876	119.888	2
75	71	113	104	98	81	100	89	66	98	68	52	77	9.77778	2.22222	4.49438	16.4944	2
128	111	110	92	110	93	105	109	127	114	115	128	119	68	65.7778	73.0337	206.811	2
97	120	100	106	95	110	111	117	112	110	104	90	96	65.7778	63.3136	70.2247	199.316	2
105	114	113	106	110	93	105	105	77	102	90	107	84	49.3333	44	48.3146	141.648	2
121	115	110	106	118	68	127	89	97	66	86	90	88	32	24.8521	26.9663	83.8184	2
84	100	120	113	122	102	105	101	92	70	64	52	58	35.1111	26.4045	29.2135	90.7291	2
128	116	108	109	94	89	105	105	82	110	119	103	103	49.3333	44.9704	49.4382	143.742	2
110	77	96	105	97	85	105	93	77	78	79	90	96	20.8889	8	11.236	40.1248	2
82	105	110	113	100	114	100	97	107	90	97	82	103	56.4444	54.4379	60.6742	171.556	2
113	121	110	109	95	102	116	105	102	106	101	99	100	61.3333	59.5506	64.6067	185.491	2
119	119	112	97	125	137	137	146	133	118	115	107	115	97.7778	98.6667	99.4382	295.883	2
103	88	105	107	108	102	111	101	92	102	97	99	92	40	31.5556	35.3933	106.949	2
113	83	110	104	92	97	105	101	107	126	119	116	126	44	37.6404	41.573	123.213	2
124	118	107	100	116	127	121	97	97	110	119	99	126	85.3333	92.4444	92.6966	270.474	2
119	109	100	110	93	110	116	109	112	114	123	116	119	66.2222	65.7303	71.3483	203.301	2
121	113	107	112	121	114	127	105	92	94	94	99	100	71.1111	78.6667	79.7753	229.553	2
103	91	102	101	78	114	105	122	107	102	108	103	122	64	61.7778	67.4157	193.194	2
103	112	101	94	87	85	105	93	102	98	94	86	96	31.1111	22.4852	23.5955	77.1918	2
121	108	104	104	108	106	116	113	102	102	101	95	107	68	65.7778	72.4719	206.25	2
99	121	98	110	99	114	111	105	102	126	115	116	122	78.2222	81.0651	83.1461	242.433	2
121	113	99	99	108	110	127	126	97	102	126	82	119	81.3333	89.3491	89.8876	260.57	2
105	112	106	99	103	106	116	105	82	98	97	65	73	44	38.4615	42.1348	124.596	2
84	93	116	114	85	85	100	89	87	102	108	82	122	31.1111	23.1111	24.7191	78.9413	2
105	97	98	108	58	93	100	77	102	126	101	107	115	16.4444	6.50888	8.98876	31.9421	2
93	61	97	102	62	85	79	73	77	74	83	73	81	1.33333	0	0.561798	1.89513	2
97	110	110	109	35	89	90	89	92	102	90	90	73	4.44444	1.68539	3.37079	9.50062	2
110	75	118	119	59	85	95	97	97	102	68	73	84	6.22222	1.68539	3.93258	11.8402	2
150	121	110	100	121	97	121	93	102	94	94	90	111	68	69.6629	74.1573	211.82	2
88	93	100	108	57	97	90	81	97	114	94	99	100	11.1111	3.5503	6.17978	20.8412	2
110	74	99	95	79	89	90	93	112	102	94	103	96	17.3333	5.77778	6.50888	29.62	3
93	93	107	111	80	131	116	134	122	118	130	124	130	91.1111	87.574	93.4911	272.176	3
93	108	113	97	74	106	111	113	122	98	94	103	111	51.5556	47.3373	49.7041	148.597	3
88	109	113	104	93	85	95	81	92	94	108	90	111	36.4444	19.1011	26.0355	81.5811	3
110	105	113	111	97	131	116	113	97	106	126	111	115	85.3333	85.3333	87.574	258.241	3
93	108	99	103	69	89	95	97	117	98	104	57	100	32	16.2921	20.1183	68.4105	3
110	113	111	97	119	81	132	113	82	110	108	90	88	54.2222	49.1124	52.6627	155.997	3
97	91	107	103	83	85	84	130	92	102	115	52	122	49.3333	44.9704	47.929	142.233	3
103	108	105	87	101	114	111	113	97	82	97	78	107	75.1111	76.3314	76.9231	228.366	3
113	103	96	105	100	110	132	117	107	86	90	28	100	66.2222	68.6391	66.8639	201.725	3
103	105	102	105	104	76	121	109	87	106	90	90	81	34.6667	17.9775	24.2604	76.9045	3
121	102	92	94	93	110	111	109	143	118	112	90	119	66.2222	69.6629	68.6391	204.524	3
119	111	93	107	96	89	127	126	97	106	101	86	88	49.3333	43.8202	46.7456	139.899	3
110	109	104	94	75	123	105	109	127	98	115	95	115	66.2222	69.3333	67.4556	203.011	3
119	87	99	97	91	97	105	97	122	114	112	82	84	30.2222	15.5556	18.3432	64.121	3
108	105	116	111	122	131	137	126	97	106	112	86	115	96	97.7778	98.8166	292.594	3
79	105	106	108	95	64	95	81	107	102	108	82	107	27.1111	13.4831	15.3846	55.9789	3
102	102	99	105	110	106	121	105	107	86	90	73	77	42.2222	33.1461	38.4615	113.83	3
102	112	111	110	70	110	121	117	102	66	123	82	103	52.8889	48.8889	50.8876	152.665	3
103	122	131	99	121	123	132	126	133	118	119	86	111	99.1111	98.8764	100	297.988	3
110	101	105	97	101	89	116	109	112	114	104	78	107	47.1111	38.6667	43.787	129.565	3
132	109	113	106	103	114	127	142	127	102	90	111	73	73.3333	75.2809	75.1479	223.762	3
117	105	107	112	122	123	137	122	133	106	119	73	126	96	97.3333	98.2249	291.558	3
93	106	110	98	81	110	111	113	117	110	108	99	107	55.5556	52.809	54.4379	162.802	3
108	103	109	111	111	119	116	113	102	102	104	107	100	80	80.3371	81.0651	241.402	3
90	101	113	111	95	110	116	105	122	98	94	99	107	56.4444	56.7416	56.213	169.399	3
113	98	106	103	93	97	105	98	107	130	90	107	111	42.2222	32.8889	37.2781	112.389	3
115	93	107	105	89	119	116	117	97	110	108	95	96	52.8889	48.8889	51.4793	153.257	3
113	88	111	107	110	72	111	89	97	122	123	90	126	38.2222	26.0355	30.1775	94.4352	3
83	103	101	44	144	119	105	93	97	104	111	119	86	78.2222	77.5281	78.6982	234.449	3
88	110	109	99	95	102	116	117	117	134	126	99	130	82.6667	82.0225	83.432	248.121	3
88	94	109	107	101	119	95	101	122	126	119	103	122	71.1111	71.5556	71.0059	213.673	3
117	92	110	96	115	93	105	93	102	118	119	99	111	43.5556	36.4444	40.2367	120.237	3
95	90	104	99	87	97	79	93	87	102	115	99	111	35.1111	18.2222	25.4438	78.7771	3
108	97	103	28	84	85	84	81	77	62	86	90	100	26.2222	12	13.6095	51.8317	3
69	109	115	104	106	110	95	101	102	110	123	120	111	71.1111	71.5976	71.5976	214.306	3
79	92	109	104	99	127	84	101	102	98	119	86	92	49.7778	46.1538	48.5207	144.452	3
102	94	108	103	106	89	111	105	107	114	112	78	107	42.2222	33.1461	39.0533	114.422	3
102	98	111	102	112	106	116	117	92	98	94	99	81	53.7778	49.1124	52.071	154.961	3
117	114	110	104	114	106	121	122	97	114	108	107	107	85.7778	86.3905	89.3491	261.517	3
105	106	112	102	96	89	100	101	102	102	97	86	88	36.4444	20.1183	26.6272	83.19	3
102	95	107	109	79	93	100	89	77	98	94	103	88	25.3333	10.1124	11.8343	47.28	3
124	113	110	106	115	119	132	122	112	98	108	107	92	85.3333	85.3933	88.1657	258.892	3
103	99	113	106	113	93	116	105	97	118	104	99	111	59.5556	56.8889	58.5799	175.024	3
88	95	108	55	102	119	74	122	77	82	97	95	84	59.5556	59.1716	59.1716	177.899	3
93	102	109	53	65	81	84	73	107	102	108	90	111	22.2222	6.74157	7.69231	36.6561	3
95	95	110	99	99	81	84	85	102	90	104	90	88	26.2222	12.4444	14.2012	52.8679	3
113	102	108	100	60	85	84	97	117	86	115	65	84	15.5556	5.61798	5.91716	27.0907	3
93	115	116	113	107	97	111	93	102	102	101	99	103	55.5556	52.071	53.8462	161.473	3
95	101	106	109	89	68	84	89	72	94	83	99	84	19.1111	6.50888	7.10059	32.7206	3
56	112	103	107	116	110	116	109	102	102	104	103	111	85.3333	85.3333	86.9822	257.649	3
97	106	102	94	81	89	105	85	107	110	94	82	81	23.5556	9.33333	10.6509	43.5398	3
56	97	100	107	84	114	95	93	107	106	112	90	103	40	29.7778	33.1361	102.914	3
97	91	103	93	94	106	90	93	117	118	90	99	107	40	29.7778	33.7278	103.506	3
117	105	109	108	103	119	127	138	143	126	108	120	122	93.3333	96.0674	96.4497	285.85	3
99	95	110	111	97	127	111	126	102	110	97	99	119	88	86.5169	90.5325	265.049	3
93	61	101	109	74	97	95	93	87	90	97	78	81	12.8889	4.88889	4.73373	22.5115	3
82	105	109	99	102	102	100	101	72	54	108	90	81	40	29.7778	34.3195	104.097	3
108	84	111	107	104	110	121	126	112	122	112	116	130	82.6667	82.0225	84.0237	248.713	3
90	96	114	100	95	89	100	97	102	90	101	90	92	34.2222	17.7515	23.0769	75.0506	3
128	89	93	95	73	110	111	101	102	106	97	99	84	31.1111	16.2921	18.9349	66.3382	3
99	61	91	101	46	89	79	97	82	86	94	86	73	0.444444	0	0.591716	1.03616	3
119	93	106	103	90	106	95	109	97	94	90	82	92	40	28.0899	32.5444	100.634	3
115	95	108	105	82	106	111	93	97	106	101	99	115	40	31.4607	34.9112	106.372	3
82	113	115	101	109	114	105	109	77	98	119	111	122	89.7778	87.5556	92.3077	269.641	3
88	98	94	94	106	102	95	113	112	122	108	99	100	57.3333	56.8889	57.3964	171.619	3
110	86	105	101	102	85	90	81	107	106	104	90	111	33.3333	16.8889	21.3018	71.524	3
90	88	113	107	83	81	100	77	107	118	75	107	103	22.2222	6.74157	8.28402	37.2478	3
121	104	117	114	114	106	111	105	107	98	104	103	103	66.2222	69.3333	68.0473	203.603	3
108	121	109	92	118	97	137	93	143	130	126	116	122	82.6667	81.0651	82.8402	246.572	3
115	109	119	102	95	93	116	97	82	90	90	99	81	35.1111	18.2222	24.8521	78.1854	3
124	106	107	116	102	123	132	126	117	126	86	111	92	82.2222	81.0651	82.2485	245.536	3
113	111	111	103	101	89	100	105	102	106	101	95	111	56	56.213	55.6213	167.834	3
93	102	105	104	97	110	100	89	107	98	115	95	107	44.8889	36.4444	41.4201	122.753	3
95	105	93	99	78	106	95	93	112	106	108	124	111	41.3333	31.9527	36.6864	109.972	3
80	95	99	104	31	89	90	101	102	82	83	82	81	9.77778	4.14201	3.5503	17.4701	3
95	87	94	95	69	97	90	93	112	110	101	78	107	28.8889	14.0449	16.568	59.5019	3
99	113	112	104	102	97	127	113	122	122	101	99	100	63.1111	63.3136	62.7219	189.147	3
113	93	103	106	97	81	111	81	102	94	97	95	88	22.6667	8.98876	10.0592	41.7146	3
97	93	98	101	74	89	90	117	98	110	119	116	115	39.5556	27.1111	31.9527	98.6193	3
93	93	107	104	77	93	74	52	56	54	115	116	69	5.33333	1.33333	1.77515	8.44181	3
77	101	115	103	88	76	95	97	82	98	79	69	92	30.2222	15.3846	17.7515	63.3583	3
128	109	119	102	106	102	111	97	97	110	64	82	69	37.7778	24.1573	29.5858	91.5209	3
99	111	111	100	113	119	100	109	102	62	90	90	88	73.3333	75.2809	74.5562	223.17	3
113	100	99	107	77	93	95	77	92	74	94	103	88	22.2222	8.28402	9.46746	39.9737	3
105	108	103	111	113	106	105	122	112	106	90	78	96	79.1111	77.5281	79.2899	235.929	3
97	109	114	115	127	114	116	113	97	110	115	95	111	92	94.0828	95.2663	281.349	3
110	94	109	109	96	93	100	97	107	130	123	82	126	47.1111	38.4615	42.6036	128.176	3
122	113	110	109	107	119	127	126	117	106	94	90	100	88.4444	86.5169	91.1243	266.086	3
115	103	93	96	91	85	84	101	112	122	126	116	130	49.3333	40.8284	45.5621	135.724	3
119	118	109	110	122	97	137	122	133	114	115	95	111	91.5556	90.4494	94.0828	276.088	3
83	91	110	110	98	102	100	126	112	114	123	107	107	62.2222	61.7778	61.5385	185.538	3
105	107	115	102	114	110	116	113	102	78	115	99	92	68.4444	71.3483	69.8225	209.615	3
105	91	106	100	108	114	105	97	92	90	112	86	119	65.7778	66.8539	66.2722	198.904	3
56	110	104	102	66	85	79	73	72	122	90	111	111	25.7778	12	12.426	50.2038	3
83	96	114	104	105	102	111	85	97	94	119	95	119	47.1111	38.6667	43.1953	128.973	3
73	89	123	67	148	114	121	113	102	106	115	82	100	85.7778	86.3905	89.9408	262.109	3
73	101	111	112	108	127	127	126	117	130	126	103	126	96	96.8889	97.6331	290.522	3
83	111	110	112	116	102	116	93	102	90	104	103	88	49.3333	44.9438	47.3373	141.614	3
121	113	103	90	61	102	90	85	77	102	104	86	96	31.5556	16.2921	19.5266	67.3743	3
88	105	110	110	101	123	121	117	102	102	123	107	103	80	80.4444	81.6568	242.101	3
99	110	113	102	111	102	131	113	127	110	123	107	119	82.6667	82.8402	85.2071	250.714	3
119	91	99	103	100	102	111	97	102	86	83	86	92	36.4444	21.9101	27.8107	86.1652	3
103	94	104	92	59	76	79	69	87	86	97	86	88	6.22222	2.95858	2.36686	11.5477	3
84	102	110	107	105	110	100	97	97	106	115	95	111	63.1111	62.9213	62.1302	188.163	3
102	109	104	113	108	106	121	117	138	126	115	111	122	85.3333	85.3933	88.7574	259.484	3
99	91	92	104	88	85	100	93	107	114	86	90	88	26.2222	12	13.0178	51.24	3
117	104	112	103	114	102	127	117	133	90	94	52	88	63.1111	63.3136	63.3136	189.738	3
102	99	113	100	102	106	105	101	87	90	112	99	103	51.5556	47.191	49.1124	147.859	3
93	74	118	110	141	123	132	122	117	118	112	116	115	92	94.382	95.858	282.24	3
99	108	115	106	120	97	116	97	112	102	119	107	122	75.1111	77.5148	78.1065	230.732	3
108	87	93	74	78	76	79	81	66	98	101	82	111	22.2222	7.30337	8.87574	38.4013	3
83	90	111	97	92	114	101	142	98	130	130	132	130	89.7778	87.5556	92.8994	270.233	3
113	87	110	107	104	106	127	126	122	110	108	111	115	71.1111	72.8889	72.1893	216.189	3
73	73	114	100	77	97	84	89	102	106	104	69	92	13.7778	5.05618	5.32544	24.1594	3
119	111	115	49	110	68	105	93	87	134	130	132	130	51.5556	48.8889	50.2959	150.74	3
103	104	107	93	102	60	95	77	66	82	104	90	107	26.6667	13.3333	14.7929	54.7929	3
84	79	101	108	63	81	84	81	77	98	112	90	100	12.8889	4.49438	4.14201	21.5253	3
122	113	107	108	94	85	121	113	107	94	97	111	103	47.1111	40.8284	44.9704	132.91	3
97	103	107	99	92	110	111	109	82	98	115	78	103	55.5556	53.7778	55.0296	164.363	3
110	88	113	97	94	93	84	117	72	110	94	95	100	41.3333	31.5556	36.0947	108.984	3
108	110	110	104	106	106	127	97	102	86	112	95	103	60.8889	59.5506	59.7633	180.203	3
97	102	105	95	114	85	100	105	82	110	112	99	122	64	64.6067	64.497	193.104	3
77	91	115	97	106	123	100	117	107	122	119	103	103	73.3333	73.3728	73.9645	220.671	3
128	91	108	114	105	106	121	97	107	110	101	107	92	41.3333	31.5556	35.503	108.392	3
99	102	108	104	91	97	84	101	82	86	97	78	92	37.7778	21.9101	28.4024	88.0903	3
119	108	107	95	119	97	111	109	92	114	115	57	122	83.5556	85.2071	85.7988	254.561	3
90	119	110	100	107	106	111	105	97	94	104	95	81	56.4444	56.8889	56.8047	170.138	3
79	100	113	101	77	47	79	56	77	110	101	61	88	3.55556	0.444444	1.18343	5.18343	3
102	102	98	102	101	114	90	101	102	98	112	107	115	68.4444	70.4142	69.2308	208.089	3
99	111	108	110	104	114	127	105	97	110	119	103	122	85.3333	85.3333	86.3905	257.057	3
95	112	109	109	98	102	116	105	102	118	126	107	122	73.3333	73.0337	73.3728	219.74	3
99	111	105	102	95	81	127	109	97	62	61	82	68	32	16.8889	20.7101	69.5989	3
119	90	112	106	97	119	105	81	92	102	104	82	100	39.1111	26.4045	31.3609	96.8766	3
95	93	103	92	104	110	116	113	117	114	112	107	119	71.1111	72.8889	72.7811	216.781	3
102	103	101	107	108	76	111	93	66	58	112	78	88	34.2222	16.8889	21.8935	73.0046	3
105	108	105	105	110	114	116	122	87	102	90	69	100	82.6667	82.2222	84.6154	249.504	3
105	106	111	98	95	85	100	93	72	74	104	86	73	28.4444	13.6095	15.9763	58.0302	3
110	113	114	104	122	102	127	113	97	106	94	103	92	75.1111	76.3314	76.3314	227.774	3
102	100	104	104	111	97	127	101	92	94	112	107	111	58.2222	56.8889	57.9882	173.099	3
128	90	101	118	114	114	137	126	112	102	97	90	122	89.7778	87.5556	91.716	269.049	3
103	107	106	104	89	119	121	109	97	114	123	128	122	80	78.6667	80.4734	239.14	3
93	107	86	105	70	114	105	109	117	114	119	95	115	54.2222	51.1236	53.2544	158.6	3
93	104	104	96	122	97	132	113	122	90	94	103	92	65.7778	65.7778	65.0888	196.644	3
119	102	118	110	108	102	127	122	97	98	104	111	88	61.3333	60.9467	60.355	182.635	3
103	92	97	89	106	93	105	97	87	102	119	95	115	43.5556	35.3933	39.645	118.594	3
93	68	104	100	77	89	95	73	92	114	86	86	88	9.77778	3.37079	2.95858	16.1071	3
115	100	105	99	79	99	105	93	72	106	108	128	115	38.2222	26.4045	30.7692	95.3959	3
95	107	89	97	107	93	105	113	77	90	75	61	88	47.1111	40.8284	44.3787	132.318	3
99	100	109	104	86	102	111	77	87	78	101	90	88	29.3333	14.2012	17.1598	60.6943	3
103	107	112	100	109	93	111	97	92	114	101	78	122	65.7778	65.7778	65.6805	197.236	3
117	109	114	97	114	119	121	126	117	122	108	90	119	95.5556	96.4497	97.0414	289.047	3
117	97	114	106	96	76	111	69	61	118	130	90	130	34.2222	17.7515	22.4852	74.4589	3
102	91	106	89	103	114	100	109	77	90	75	69	88	44	36.4444	40.8284	121.273	3
97	102	115	95	97	106	95	105	92	102	101	95	100	49.3333	42.6966	46.1538	138.184	3
128	114	113	92	126	68	121	109	97	110	119	86	119	68.8889	71.5556	70.4142	210.859	3
128	103	105	108	113	131	132	142	117	98	94	111	111	98.6667	98.6667	99.4083	296.742	3
82	91	120	102	78	89	90	105	82	126	108	99	107	34.2222	17.9775	23.6686	75.8684	3
139	110	98	110	105	102	137	130	117	118	108	107	126	91.5556	93.3333	94.6746	279.563	3
103	116	111	96	88	119	116	109	97	118	112	107	111	75.1111	76.3314	77.5148	228.957	3
113	93	107	101	87	97	100	101	92	110	104	99	103	36.4444	21.9101	27.2189	85.5735	3
103	106	116	102	116	89	111	109	107	74	104	95	103	61.3333	61.7778	60.9467	184.058	3
117	99	90	90	116	106	105	97	77	98	97	95	88	46.6667	37.6404	42.0118	126.319	3
117	117	117	103	120	89	127	97	72	126	119	116	103	64	64.6067	63.9053	192.512	3
103	98	99	108	106	93	105	109	87	106	90	99	77	37.7778	24.1573	28.9941	90.9292	3
83	69	107	95	55	123	95	113	87	62	86	65	84	24	9.77778	11.2426	45.0204	3
139	99	105	105	107	85	105	105	97	102	123	116	103	42.2222	32.8889	37.8698	112.981	3
117	112	113	103	120	127	137	105	102	126	57	111	81	80	77.5281	79.8817	237.41	3
79	111	97	111	114	102	95	93	127	110	123	90	122	74.6667	75.5556	75.7396	225.962	3
110	93	112	104	99	131	116	122	102	126	97	95	111	95.1111	92.1348	90.2222	277.468	1
108	89	109	110	70	110	90	113	87	102	101	99	88	54.2222	37.6404	30.6667	122.529	1
110	66	109	99	80	76	95	89	127	86	90	99	84	7.11111	2.95858	2.22222	12.2919	1
99	104	112	107	87	106	90	97	77	102	123	95	130	88	75.5556	72.4444	236	1
95	95	96	112	94	76	127	105	92	90	94	107	96	51.5556	35.3933	27.1111	114.06	1
110	69	93	102	77	93	79	93	87	62	64	82	96	26.2222	10.6509	8	44.8731	1
103	82	110	104	88	106	116	117	112	106	108	107	107	75.1111	61.7778	53.7778	190.667	1
110	117	110	101	110	119	116	134	127	114	115	95	119	99.1111	98.8166	98.6667	296.594	1
124	89	112	108	119	89	105	97	61	90	50	73	62	46.2222	29.7753	22.6667	98.6642	1
60	79	106	96	82	68	90	69	102	106	101	99	100	11.5556	4.44444	3.55556	19.5556	1
117	102	107	97	91	127	116	134	122	102	123	107	111	97.3333	93.8202	92.4444	283.598	1
83	91	120	106	68	102	100	97	102	98	101	86	92	40	24.8521	18.2222	83.0743	1
99	111	112	116	96	123	116	93	112	118	104	99	122	93.7778	87.574	84.4444	265.796	1
99	97	101	94	101	106	100	73	112	106	119	124	126	76	62.9213	56.8889	195.81	1
90	107	95	100	85	110	111	97	92	106	112	111	100	74.6667	59.1716	52.4444	186.283	1
95	103	105	100	114	106	127	117	112	118	130	111	119	96	92.4444	91.1111	279.556	1
121	118	112	105	125	110	121	97	82	86	97	61	92	92	85.3333	81.3333	258.667	1
90	85	108	101	66	131	90	81	117	114	130	99	107	54.2222	37.6404	30.2222	122.085	1
95	111	97	88	79	85	84	117	92	102	79	90	58	40.8889	24.8889	18.6667	84.4444	1
121	117	115	113	102	114	121	109	87	122	101	95	107	93.7778	89.8876	87.5556	271.221	1
108	87	107	97	80	93	95	93	92	86	90	82	84	31.5556	18.2222	12	61.7778	1
122	107	106	111	107	110	116	142	97	102	108	86	100	97.3333	94.0828	92.8889	284.305	1
121	107	109	104	104	102	116	97	112	102	112	82	96	79.1111	65.7778	59.1111	204	1
105	106	116	100	62	93	105	97	97	86	101	86	81	32	20	13.7778	65.7778	1
113	124	112	109	111	123	116	101	122	110	108	103	122	97.7778	95.858	95.1111	288.747	1
75	81	114	111	77	85	79	73	56	106	94	69	126	32.8889	20	14.2222	67.1111	1
93	114	108	107	101	64	79	81	102	54	101	86	77	31.5556	19.1011	12.4444	63.1011	1
82	108	99	104	97	102	100	117	122	90	104	90	96	85.3333	71.3483	68.4444	225.126	1
132	126	113	111	122	114	137	105	133	114	97	120	130	99.1111	98.3146	98.2222	295.648	1
117	94	101	105	106	97	100	89	92	98	86	86	88	58.2222	40.4494	33.3333	132.005	1
128	105	109	115	98	110	105	122	117	102	126	99	111	93.7778	88.2022	85.3333	267.313	1
128	110	113	115	119	93	95	97	92	86	86	82	84	78.2222	64.497	57.7778	200.497	1
90	88	109	105	98	106	111	113	92	86	97	90	88	68.8889	52.071	45.7778	166.738	1
103	108	93	107	96	64	100	73	72	90	97	78	88	28.8889	15.5556	10.2222	54.6667	1
90	97	101	98	78	119	95	85	107	110	90	103	81	46.6667	30.1775	24	100.844	1
93	99	99	99	77	106	95	85	87	106	97	86	96	49.3333	31.4607	24.8889	105.683	1
122	83	104	105	69	102	105	109	117	82	119	73	122	61.3333	44.9704	39.1111	145.415	1
119	112	108	94	107	102	116	97	87	90	75	103	84	75.1111	61.7778	55.5556	192.444	1
117	107	114	102	113	114	121	109	77	94	108	99	107	94.6667	90.5325	88.4444	273.644	1
84	109	109	102	95	123	116	97	107	106	115	103	119	92.4444	85.3933	82.2222	260.06	1
150	113	88	94	69	102	95	93	102	106	94	78	103	60.8889	43.8202	36.4444	141.154	1
128	100	94	110	85	110	105	97	117	126	130	90	126	85.3333	69.6629	67.1111	222.107	1
105	77	114	109	80	102	74	97	92	106	108	99	107	49.7778	32.8889	25.7778	108.444	1
69	119	111	104	94	85	95	93	87	94	86	86	77	53.7778	36.4444	28.8889	119.111	1
95	81	107	109	80	97	84	93	92	106	79	95	84	30.2222	16.2921	11.5556	58.0699	1
102	102	113	108	105	72	116	101	87	102	115	111	107	64	50	42.2222	156.222	1
88	114	117	108	107	97	111	105	97	74	101	95	81	78.2222	64.6067	58.2222	201.051	1
108	76	96	110	60	85	95	77	56	122	115	111	96	7.11111	2.95858	1.77778	11.8475	1
124	78	98	108	69	93	90	89	92	114	112	78	119	37.7778	24.1573	17.3333	79.2684	1
69	105	106	102	102	110	95	105	107	114	112	103	122	92.4444	85.3933	82.6667	260.504	1
135	117	115	109	110	114	127	130	112	126	130	103	122	98.6667	97.7528	97.3333	293.753	1
128	103	104	94	95	68	95	89	72	54	83	78	65	22.2222	8	5.77778	36	1
84	85	102	106	64	123	79	81	112	130	130	82	130	60.8889	44	37.3333	142.222	1
103	96	101	107	84	119	90	73	77	86	115	78	96	53.7778	36.4444	28.4444	118.667	1
90	99	110	94	76	106	90	89	97	78	61	78	77	37.7778	22.4852	16.4444	76.7074	1
122	103	101	109	63	114	105	113	87	106	108	95	100	68.8889	52.6627	46.2222	167.774	1
99	67	104	100	82	72	100	89	77	98	104	78	111	22.2222	8.98876	6.22222	37.4332	1
105	107	105	103	117	131	137	134	127	118	112	116	103	98.6667	97.7528	96.8889	293.308	1
108	113	103	90	48	114	95	113	97	102	119	82	103	66.2222	51.5556	44	161.778	1
84	114	92	95	78	85	68	101	77	78	97	82	107	61.3333	44.9438	38.6667	144.944	1
88	97	110	98	99	81	74	85	87	102	94	82	92	44	28.9941	21.7778	94.7719	1
110	108	115	108	97	119	121	122	117	118	112	116	103	93.7778	89.8876	86.6667	270.332	1
117	94	106	103	107	97	90	89	77	114	101	107	107	71.1111	54.4944	48.4444	174.05	1
117	76	90	99	73	102	105	101	97	98	83	86	100	43.5556	27.1111	20.4444	91.1111	1
102	109	97	98	104	93	116	109	87	102	115	111	107	87.5556	73.9645	71.1111	232.631	1
105	105	110	100	100	131	100	117	92	86	57	95	77	89.3333	80.3371	76.4444	246.115	1
95	97	96	106	58	110	121	109	107	122	108	90	122	73.3333	56.213	49.7778	179.324	1
110	78	109	104	89	110	105	105	107	94	79	107	77	46.6667	29.7778	23.5556	100	1
119	85	93	108	99	89	100	93	82	90	97	78	84	42.2222	24.8889	19.1111	86.2222	1
110	96	114	102	88	114	116	113	127	122	115	107	96	80	65.7778	60	205.778	1
108	100	94	104	65	106	84	93	82	86	94	73	103	51.5556	35.3933	27.5556	114.504	1
105	110	108	103	89	114	90	113	122	106	101	95	115	91.1111	82.2485	79.5556	252.915	1
128	112	104	103	94	81	100	122	117	118	115	99	119	88.4444	78.6667	74.6667	241.778	1
103	103	114	102	89	110	116	122	92	110	86	99	107	89.3333	80.3371	76.8889	246.559	1
115	74	94	99	55	110	105	101	92	82	94	82	88	26.2222	9.33333	7.11111	42.6667	1
95	99	93	105	108	106	111	122	112	106	104	95	103	89.7778	80.4444	77.7778	248	1
110	114	89	115	100	114	116	117	143	106	115	99	100	93.7778	87.5556	84	265.333	1
117	101	100	95	73	85	95	89	102	102	83	103	81	28.8889	13.6095	9.77778	52.2761	1
113	124	104	106	113	127	111	122	92	118	115	116	111	99.1111	98.2249	97.7778	295.114	1
93	71	95	99	56	64	42	77	97	90	72	52	58	1.77778	1.18343	0.444444	3.40565	1
115	112	113	98	102	131	111	113	56	102	68	61	88	93.7778	88.2022	84.8889	266.869	1
88	75	102	108	68	93	116	97	72	90	83	90	84	16.4444	7.86517	4.88889	29.1985	1
110	93	105	106	105	106	111	113	107	98	101	86	92	80	68.6391	61.3333	209.972	1
105	79	101	96	93	114	105	109	92	106	104	86	103	73.3333	56.8889	51.5556	181.778	1
119	111	106	116	100	97	105	122	127	110	123	107	119	93.7778	89.8876	87.1111	270.777	1
90	97	100	99	83	110	100	105	97	102	101	103	100	73.3333	56.213	49.3333	178.88	1
93	107	108	95	96	119	84	105	87	70	83	61	92	85.3333	70.4142	67.5556	223.303	1
102	104	111	102	93	123	116	122	56	102	112	107	100	91.1111	84.0237	80	255.135	1
110	71	106	93	97	93	90	89	77	86	97	78	88	32	19.6629	12.8889	64.5518	1
90	106	105	114	94	89	111	105	92	98	108	99	92	63.1111	48.8889	40.8889	152.889	1
103	90	101	93	103	114	111	109	112	106	104	107	100	82.6667	69.3333	65.7778	217.778	1
132	87	113	100	93	110	95	77	82	82	97	82	111	59.5556	42.0118	34.6667	136.234	1
103	112	111	88	104	114	116	97	112	106	101	86	81	80	65.7778	60.4444	206.222	1
149	112	116	107	122	131	127	126	127	90	119	52	96	98.6667	96.8889	96.4444	292	1
99	108	115	97	113	102	137	126	127	126	108	107	122	97.7778	95.2663	94.2222	287.266	1
105	71	96	104	69	97	95	101	82	86	94	82	92	28.8889	15.5556	10.6667	55.1111	1
88	97	97	92	68	106	116	101	112	122	112	86	126	73.3333	56.7416	51.1111	181.186	1
113	122	113	112	120	123	132	142	143	114	104	116	119	99.5556	99.5556	100	299.111	1
110	92	107	103	88	106	105	93	87	118	112	86	115	71.1111	53.7778	47.5556	172.444	1
113	88	112	110	91	110	95	101	61	94	108	95	103	71.1111	52.809	46.6667	170.587	1
105	97	110	100	105	97	105	109	92	98	97	99	103	81.3333	68.6391	63.5556	213.528	1
117	102	95	99	73	93	105	105	107	106	104	95	100	56	39.3258	32.4444	127.77	1
113	71	103	103	95	123	84	97	87	130	123	124	119	79.1111	65.7303	58.6667	203.508	1
102	86	100	101	72	93	100	81	77	90	72	90	100	29.3333	15.5556	11.1111	56	1
115	92	114	105	124	93	95	97	92	86	86	82	84	66.2222	51.1236	43.5556	160.901	1
132	103	99	107	88	110	95	109	112	90	97	82	84	73.3333	54.4944	48.8889	176.717	1
95	101	111	110	101	102	90	97	102	110	108	95	115	82.6667	69.6629	66.2222	218.552	1
75	82	111	108	90	76	84	89	82	102	86	99	107	34.2222	21.3333	15.1111	70.6667	1
102	97	109	109	70	106	100	97	97	134	115	99	100	55.5556	38.4615	31.1111	125.128	1
105	71	98	113	61	89	84	101	92	94	97	78	96	17.3333	8	5.33333	30.6667	1
95	113	113	103	117	114	95	117	117	102	115	111	107	97.7778	95.1111	93.7778	286.667	1
88	67	90	111	65	89	63	93	97	114	119	52	115	28	13.3333	9.33333	50.6667	1
103	95	94	93	63	85	105	101	102	118	126	99	122	50.6667	35.3933	26.6667	112.727	1
97	109	97	94	85	110	105	117	138	106	101	90	122	92	85.3933	81.7778	259.171	1
102	109	112	107	119	119	137	130	127	118	115	111	126	99.5556	99.4083	99.1111	298.075	1
97	115	115	103	120	89	111	101	97	78	75	90	103	88.4444	78.6667	75.1111	242.222	1
119	92	89	116	88	106	47	69	87	78	90	65	88	32.8889	20.1183	14.6667	67.6739	1
105	93	104	110	85	106	100	109	107	114	108	90	103	73.3333	56.7416	50.2222	180.297	1
113	95	94	94	87	97	95	81	82	102	108	107	103	49.3333	32.5444	25.3333	107.211	1
149	120	117	109	120	123	121	101	87	110	123	95	122	98.2222	96.8889	96	291.111	1
90	97	114	99	112	123	111	109	92	98	112	111	103	93.3333	85.3933	83.1111	261.838	1
90	112	110	102	99	114	84	101	87	102	101	103	100	88	77.5148	73.3333	238.848	1
117	103	117	104	100	127	121	97	72	90	72	73	92	85.3333	70.4142	68	223.748	1
110	94	112	101	92	85	105	126	92	90	97	95	88	62.2222	47.191	39.5556	148.969	1
117	97	110	108	92	76	100	101	97	74	75	90	58	24.4444	9.33333	6.66667	40.4444	1
117	104	115	113	126	72	105	97	92	110	68	90	73	56	38.6667	32	126.667	1
121	82	101	103	102	102	105	113	107	106	101	103	100	75.1111	59.5506	52.8889	187.551	1
117	102	104	100	86	110	79	93	72	94	112	86	103	71.1111	54.4379	48	173.549	1
99	115	120	97	63	119	105	97	107	106	108	99	119	81.3333	69.3333	64	214.667	1
99	98	96	109	91	81	84	105	112	106	115	99	111	63.1111	48.8889	40	152	1
108	118	114	107	115	114	116	122	107	110	115	107	103	97.7778	95.5056	94.6667	287.95	1
132	108	90	109	102	127	121	134	117	86	64	82	58	88.4444	79.2899	76	243.734	1
84	100	95	110	71	119	100	93	77	54	75	65	65	37.7778	22.4852	16.8889	77.1519	1
83	110	106	104	99	93	95	97	82	110	123	107	111	80	68.6391	62.6667	211.306	1
95	97	101	105	88	106	90	97	82	82	94	82	100	65.7778	50	43.1111	158.889	1
97	110	112	107	96	89	111	77	107	126	126	111	107	59.5556	42.6966	35.5556	137.808	1
99	112	109	111	104	97	116	101	77	82	86	103	84	74.6667	57.3964	52	184.063	1
93	110	110	98	103	102	95	105	82	90	130	103	130	94.2222	89.9408	88	272.163	1
99	109	110	111	97	97	111	89	107	86	115	86	92	61.3333	44	38.2222	143.556	1
113	96	114	103	82	93	121	105	72	122	68	69	73	40	24.1573	17.7778	81.9351	1
113	111	95	107	104	106	121	117	122	82	86	52	62	75.1111	61.7778	54.2222	191.111	1
124	62	110	108	94	123	90	105	92	98	68	52	62	35.1111	21.9101	16	73.0212	1
121	88	95	105	83	89	105	93	102	94	104	78	100	44	27.1111	21.3333	92.4444	1
119	111	109	107	122	131	127	138	92	74	101	116	103	99.5556	99.4382	99.5556	298.549	1
102	117	114	113	115	85	100	81	107	82	123	120	119	82.6667	69.6629	66.6667	218.996	1
83	116	110	104	113	81	105	101	87	98	119	95	115	88	77.5281	73.7778	239.306	1
90	102	103	106	62	110	79	65	127	98	119	78	107	35.1111	21.3333	15.5556	72	1
110	106	110	109	97	119	116	113	122	114	101	107	107	91.5556	84.0237	80.4444	256.024	1
103	97	110	106	92	102	95	93	92	98	119	103	119	78.2222	63.3136	57.3333	198.869	1
124	105	104	112	98	119	111	105	97	94	108	95	111	89.7778	80.4444	78.2222	248.444	1
102	77	109	105	77	89	79	85	72	74	79	116	100	26.2222	10.6509	8.44444	45.3176	1
103	90	109	111	100	89	116	101	107	86	101	65	107	64	50	41.7778	155.778	1
139	119	115	103	101	81	116	97	117	94	126	111	122	85.7778	71.5556	69.3333	226.667	1
108	84	94	95	66	72	84	89	72	78	75	82	58	2.22222	1.77778	0.888889	4.88889	1
128	109	95	106	104	85	111	105	97	78	90	95	96	75.1111	59.5506	53.3333	187.995	1
128	103	109	114	92	85	95	93	82	114	112	120	100	57.3333	39.3258	32.8889	129.548	1
121	113	110	104	102	110	100	105	92	98	104	99	92	87.5556	75.2809	72	234.836	1
103	115	98	103	98	85	100	77	56	118	104	95	92	51.5556	35.503	28	115.059	1
82	89	108	103	58	119	100	85	66	98	75	95	77	26.2222	10.1124	7.55556	43.8901	1
82	112	100	106	87	110	116	113	102	102	108	107	100	87.5556	73.3728	70.6667	231.595	1
103	85	95	109	92	93	100	101	77	82	108	86	111	60.8889	44	36.8889	141.778	1
90	98	100	101	83	106	79	97	97	102	108	90	103	63.1111	48.8889	41.3333	153.333	1
119	119	94	98	98	81	90	105	97	106	104	107	111	81.3333	69.3333	64.8889	215.556	1
97	107	99	112	82	85	105	105	92	110	123	103	107	63.1111	48.8889	40.4444	152.444	1
115	123	114	99	106	110	90	97	107	86	101	90	77	81.3333	69.3333	64.4444	215.111	1
121	82	110	100	68	110	90	113	97	106	83	69	103	58.2222	40.8889	33.7778	132.889	1
110	114	108	100	109	72	116	93	102	118	104	90	103	68	51.5556	44.8889	164.444	1
115	116	114	101	112	127	121	122	102	98	83	103	77	94.6667	91.716	89.7778	276.16	1
99	84	107	102	65	114	90	89	56	86	75	116	58	15.5556	7.69231	4.44444	27.6923	1
121	119	111	104	100	114	105	105	97	98	115	132	115	94.6667	91.0112	89.3333	275.011	1
121	114	114	106	86	131	111	130	122	98	101	111	103	96.4444	92.4444	92	280.889	1
128	106	106	116	74	93	90	122	102	106	101	107	84	59.5556	42.6966	36	138.252	1
115	98	106	109	91	102	105	85	138	118	108	111	115	66.2222	51.5556	44.4444	162.222	1
121	110	98	111	112	102	116	93	82	58	90	52	84	75.1111	61.7778	54.6667	191.556	1
90	116	110	97	109	127	95	109	92	98	104	90	107	97.3333	95.1111	93.3333	285.778	1
128	109	103	115	97	114	111	117	117	118	112	107	107	93.3333	85.7778	83.5556	262.667	1
117	111	109	99	81	93	105	89	92	114	90	103	96	55.5556	38.6667	31.5556	125.778	1
135	79	110	100	107	123	121	101	92	106	130	103	119	88.4444	78.6982	75.5556	242.698	1
110	93	102	96	88	72	68	73	87	58	79	57	69	11.1111	4.44444	3.11111	18.6667	1
84	92	95	94	76	131	79	97	107	118	108	73	107	76	62.9213	56.4444	195.366	1
93	105	102	107	90	110	116	97	97	126	108	95	107	80	66.8539	60.8889	207.743	1
113	77	109	97	89	89	95	85	92	78	101	90	88	26.2222	12.3596	8.88889	47.4707	1
105	87	109	56	81	97	100	105	77	82	86	103	81	43.5556	26.0355	20	89.5911	1
143	103	113	106	100	97	100	101	72	98	83	99	77	59.5556	42.6966	35.1111	137.363	1
97	111	113	104	109	85	111	93	87	98	68	95	65	49.7778	33.7278	26.2222	109.728	1
132	121	114	103	112	93	105	113	117	106	115	103	111	94.6667	90.6667	88.8889	274.222	1
121	98	113	100	103	106	95	89	97	102	97	103	96	68.8889	52.071	45.3333	166.293	1
105	119	114	105	110	81	116	89	87	94	104	111	103	75.1111	62.9213	56	194.032	1
117	107	108	99	99	102	105	117	107	94	104	86	96	85.7778	71.5556	69.7778	227.111	1
108	107	96	112	99	102	116	113	97	126	123	95	119	89.7778	82.2222	78.6667	250.667	1
82	77	112	102	78	72	90	109	112	94	126	107	122	46.6667	29.7778	23.1111	99.5556	1
103	96	96	99	103	114	95	97	97	74	112	65	100	80	68.6391	62.2222	210.861	1
84	109	109	101	100	119	111	113	97	102	101	107	100	91.1111	82.2222	79.1111	252.444	1
115	99	103	107	75	97	105	97	92	86	86	90	84	43.5556	27.1111	20.8889	91.5556	1
124	103	100	92	93	102	105	97	92	86	86	73	81	59.5556	40.8889	34.2222	134.667	1
97	100	94	99	82	93	90	97	92	130	123	120	122	71.1111	52.809	47.1111	171.031	1
105	60	89	94	62	89	105	97	82	78	90	82	81	4.88889	2.80899	1.33333	9.03121	1
108	94	106	111	125	68	105	77	77	106	86	95	96	49.3333	30.1775	24.4444	103.955	1
139	105	115	109	79	93	116	122	87	102	126	95	111	80	68.6391	63.1111	211.75	1
97	88	98	103	89	81	68	60	56	78	79	78	77	9.77778	3.55556	2.66667	16	1
139	108	101	94	99	106	95	101	107	98	112	103	107	85.7778	73.0337	70.2222	229.034	1
97	123	112	103	94	114	105	113	97	102	108	90	92	89.7778	80.3371	77.3333	247.448	1
119	92	95	102	98	89	100	126	143	134	130	116	115	85.7778	71.3483	68.8889	226.015	1
93	101	102	94	72	106	111	113	107	90	104	111	92	60.8889	44	37.7778	142.667	1
69	116	113	98	110	85	95	101	87	98	97	95	84	73.3333	56.7416	50.6667	180.742	1
102	110	108	115	111	93	84	97	82	98	108	82	111	87.5556	74.5562	71.5556	233.667	1
99	93	87	98	69	85	100	101	87	110	108	90	107	44.8889	28.9941	22.2222	96.1052	1
117	115	115	112	119	110	127	134	102	118	112	99	103	97.7778	96.6292	95.5556	289.963	1
90	106	110	107	100	123	121	113	107	94	112	86	107	93.7778	89.3491	86.2222	269.349	1
139	111	99	116	92	97	111	105	97	118	112	107	119	88	75.5556	72.8889	236.444	1
84	117	114	100	128	97	111	93	92	58	90	52	92	88.4444	78.0899	74.2222	240.757	1
113	94	99	103	104	102	90	89	87	90	112	116	126	81.3333	69.3333	65.3333	216	1
110	111	108	107	109	114	127	105	107	118	108	99	119	96	92.3077	90.6667	278.974	1
119	115	104	100	118	97	121	105	72	78	101	86	107	91.5556	85.2071	80.8889	257.652	1
102	117	103	108	84	106	116	122	117	118	119	99	119	93.7778	89.3333	85.7778	268.889	1
110	102	111	107	66	81	90	89	82	106	104	107	100	32	20	13.3333	65.3333	1
113	97	114	107	63	89	105	113	107	118	108	107	107	54.2222	36.4444	29.3333	120	1
88	95	100	74	61	97	79	77	92	78	75	82	69	12.8889	6.50888	4	23.3978	1
82	98	104	115	49	119	90	101	102	118	101	90	103	54.2222	36.6864	29.7778	120.686	1
113	105	106	110	101	106	111	101	72	82	104	86	96	80	68.6391	61.7778	210.417	1
128	61	100	102	77	119	105	101	102	126	119	99	130	65.7778	50	42.6667	158.444	1
97	78	96	83	75	106	84	89	107	78	104	82	103	42.2222	24.8889	19.5556	86.6667	1
103	119	104	94	94	93	111	89	97	106	108	78	107	75.1111	61.7778	55.1111	192	1
105	113	105	104	105	102	132	109	117	118	123	99	130	96	92.4444	91.5556	280	1
139	118	113	109	108	110	121	89	102	90	94	73	81	79.1111	65.7778	59.5556	204.444	1
